# Supplementary material for: Structural Analyses of CrtJ and Its B12-Binding Co-Regulators SAerR and LAerR from the Purple Photosynthetic Bacterium Rhodobacter capsulatus
Source: Microorganisms. 2022 Apr 27;10(5):912. doi: 10.3390/microorganisms10050912 (PMC9144470; doi:10.3390/microorganisms10050912)
Supplement: Supplementary file 1 [file microorganisms-10-00912-s001.zip]

Archive with 1 entries (1 files):
- microorganisms-1695641-supplementary.pdf
